# Supplementary material for: Tafenoquine following G6PD screening versus primaquine for the treatment of vivax malaria in Brazil: A cost-effectiveness analysis using a transmission model
Source: PLoS Med. 2024 Jan 9;21(1):e1004255. doi: 10.1371/journal.pmed.1004255 (PMC10775976; doi:10.1371/journal.pmed.1004255)
Supplement: S1 Appendix — (R) [file pmed.1004255.s002.R]

# # # # # # # # # # # # TQ SCREENING CE MODEL # # # # # # # # # # # # # # # # #

## model.outputs: output from the transmission model for each municipality, scenario and year, 
# that include number of cases (for female and male adults, female and male children, females 
# and males under 6 months, and pregnant women), primaquine and tafenoquine doses administered,
# and the municipality-specific average age and life expectancy 

## params:parameters for the economic evaluation, including G6PD diagnostic test sensitivity, specificity, 
# probability of misclassification, duration of outcomes (severe malaria, anemia, haemolysis), and costs 
# associated with devices and training, treatment implementation, and disease outcomes


cea.model = function(params, model.outputs){
  
  ### calculate avg age for mortality
  DALY_mort_M = model.outputs$Male.LE
  DALY_mort_F = model.outputs$Female.LE
  
  
  ### Pv cases by severity
  clin_cases =   model.outputs$cases * (1 - params$Pv_severe)
  severe_cases = model.outputs$cases * params$Pv_severe
  
  
  ### G6PD diagnostics {based on Brazil study for US FDA submission}
  U30_Correct = params$sens
  U30_Misclass_O30 = 1 - U30_Correct
  O30_U70_Misclass_U30 = params$pIC_severe
  O30_U70_Misclass_O70 = params$pIC_normal
  O30_U70_Correct = 1 - O30_U70_Misclass_U30 - O30_U70_Misclass_O70
  O70_Correct = params$spec
  O70_Misclass_O30 = 1 - O70_Correct
  
  ### Number of patients screened for G6PD deficiency
  # screen_m = model.outputs$adult.m + model.outputs$children.m   
  # screen_f = model.outputs$adult.m + model.outputs$children.f
  
  prop.cases.male <- (model.outputs$adult.m + model.outputs$children.m)/(model.outputs$adult.m + model.outputs$children.m + model.outputs$adult.f + model.outputs$children.f)
  
  screen_m =  round(prop.cases.male * model.outputs$g.tests)
  screen_f =  max(0, model.outputs$g.tests - screen_m)
  
  
  ### calculate proportion misdiagnosed based on G6PDd prevalence and sex
  class_male = G6PD_MISCLASS(model.outputs$qq, "Male", mu_nor, sig_nor, mu_het, sig_het, mu_def, sig_def,
                             U30_Correct, U30_Misclass_O30, O30_U70_Correct, O30_U70_Misclass_U30,
                             O30_U70_Misclass_O70, O70_Correct, O70_Misclass_O30) 
  
  class_female = G6PD_MISCLASS(model.outputs$qq, "Female", mu_nor, sig_nor, mu_het, sig_het, mu_def, sig_def,
                               U30_Correct, U30_Misclass_O30, O30_U70_Correct, O30_U70_Misclass_U30,
                               O30_U70_Misclass_O70, O70_Correct, O70_Misclass_O30) 
  
  
  ### calculate numbers misclassified by G6PD tests
  ### No males in Brazil tested intermediate in FDA data, so this is not considered.
  
  # number G6PDd <30% misclassified as intermediate (prescribed PQ)
  misd_m = class_male[[1]] * screen_m   # males
  misd_f = class_female[[1]] * screen_f # females
  misd_d = misd_m + misd_f
  
  
  # number intermediate females misclassified as normal (TQ rx for adults, PQ rx for children) 
  misd_low = class_female[[2]] * screen_f
  
  # number intermediate females misclassified as deficient (no radical cure)
  # misd.high = class_female[[3]] * screen_f
  
  # number intermediate G6PDd 30-70% females correctly classified as intermediate (PQ)
  i_cc = class_female[[4]] * screen_f
  
  
  
  ### Haemolysis calcs ------
  # hospitalization costs 
  hosp_haem = misd_d * params$pHaem  +  ## severe G6PDd that get PQ + need hosp (+/-transfusion)
    i_cc * params$pHaem_int  +        ## intermediate females correctly classified get PQ + need hosp
    misd_low * params$pHaem_int       ## intermediate females get radical cure + need hosp
  
  
  # hemolysis DALYs (all severe who received radical cure + hosp intermediates)
  number_haem = misd_d * params$pHaem + ## severe G6PDd that get PQ + need hosp
    i_cc * params$pHaem_int   +       ## intermediate females get PQ + need hosp
    misd_low * params$pHaem_int       ## intermediate females get radical cure + need hosp
  
  # mortality DALYs 
  haem_mort_m = misd_m * params$pHaem  * params$pMortH     ## dfct males get PQ, die
  haem_mort_f = misd_f * params$pHaem * params$pMortH +     ## severe females get PQ, die
    (i_cc + misd_low) * params$pHaem_int * params$pMortH   ## intermediate females get radical cure, die
  
  
  
  ## COSTS ##
  
  cMachine_pp = (params$cMachine * params$bionumb * model.outputs$n.facilities)/params$biolife  / model.outputs$g.tests 
  # this should work because facility numbers is static (remains same even if no cases)
  # not calculating the EAC because that would double discount the results
  
  cQA_pp = params$cQA * model.outputs$n.facilities * 12  / model.outputs$g.tests    # assuming monthly QA checks at each facility
  
  
  cTrain_pp = params$cTraining * model.outputs$n.facilities / model.outputs$g.tests  

  ## quant test cost per patient 
  cQuant = params$cStrip + 
    cMachine_pp + 
    cQA_pp + 
    cTrain_pp +
    params$cBlood
  
  
  
  # TOTAL COSTS
  cost_total = clin_cases * params$cMild +         # total clinical Pv case cost
    severe_cases * params$cSev +              # total severe Pv case costs 
    model.outputs$g.tests * cQuant +          # total G6PD screening costs
    model.outputs$pq.doses * params$cPQ  +    # total PQ cost
    model.outputs$tq.doses * params$cTQ  +    # total TQ cost
    hosp_haem * params$cHaem                  # hemolysis requiring hospitalisation                    
  
  ## DALYs ## 
  ## The transmission model doesn't explicitly include severe Pv or mortality

  # pp DALYs for clinical malaria + 1 month anemia
  DALY_clin = clin_cases * (params$days_clin * params$Dweight_clin + 
                              params$anemia_clin * params$Dweight_manemia)         
  
  # pp DALYs for severe malaria + 3 mos anemia 
  DALY_severe = severe_cases * (params$days_sev * params$Dweight_severe + 
                                  params$anemia_severe*params$Dweight_sanemia)  
  
  # DALYs for anemia due to haemolysis 
  DALY_Haem = number_haem * params$anemia_sev * params$Dweight_sanemia
  
  # mortality DALYs (hemolysis only)
  DALY_haem_M = DALY_mort_M * haem_mort_m
  DALY_haem_F = DALY_mort_F * haem_mort_f
  
  # mortality for Pv DALYs
  DALY_Pv_M = (model.outputs$adult.m + model.outputs$children.m) * params$Pv_death * DALY_mort_M 
  DALY_Pv_F = (model.outputs$adult.f + model.outputs$children.f) * params$Pv_death * DALY_mort_F  
  
  # TOTAL DALYS
  DALY_total = DALY_clin + DALY_severe + DALY_Haem + DALY_Pv_M + DALY_Pv_F + DALY_haem_M + DALY_haem_F
  
  
  
  ### results ###
  
  return(c("costs" = as.numeric(round(cost_total, digits = 0)),
           "DALYs" = as.numeric(round(DALY_total, digits = 3)),
           "cases" = (model.outputs$cases)        
           
           
  ))
  
  
}

# # # # # # # # # # # # # # # # # # # # # # # # # # # # # # # # # # # # # # # # 


# # # # # # # # # # # # # # # #  BASELINE CEA MODEL # # # # # # # # # # # # # # # # 


## model.outputs: output from the transmission model for each municipality, scenario and year, 
# that include number of cases (for female and male adults, female and male children, females 
# and males under 6 months, and pregnant women), primaquine and tafenoquine doses administered,
# and the municipality-specific average age and life expectancy 

## params:parameters for the economic evaluation, including G6PD diagnostic test sensitivity, specificity, 
# probability of misclassification, duration of outcomes (severe malaria, anemia, haemolysis), and costs 
# associated with devices and training, treatment implementation, and disease outcomes

# Specific for the baseline treatment strategy in Brazil, seven-day low-dose primaquine (3.5mg/kg total) 
# for all eligible patients without G6PD screening


base.cea.model = function(params, model.outputs){
  
  ### calculate avg age for mortality
  DALY_mort_M = model.outputs$Male.LE
  DALY_mort_F = model.outputs$Female.LE
  
  
  ### Pv cases by severity
  clin_cases =   model.outputs$cases * (1 - params$Pv_severe)
  severe_cases = model.outputs$cases * params$Pv_severe
  
  
  ### Number of patients given primaquine
  screen_m = model.outputs$adult.m + model.outputs$children.m   
  screen_f = model.outputs$adult.m + model.outputs$children.f
  
  ### G6PD diagnostics {based on Brazil study for US FDA submission}
  U30_Correct = params$sens
  U30_Misclass_O30 = 1 - U30_Correct
  O30_U70_Misclass_U30 = params$pIC_severe
  O30_U70_Misclass_O70 = params$pIC_normal
  O30_U70_Correct = 1 - O30_U70_Misclass_U30 - O30_U70_Misclass_O70
  O70_Correct = params$spec
  O70_Misclass_O30 = 1 - O70_Correct
  
  ### calculate proportion with G6PDd by sex
  class_male = G6PD_MISCLASS(model.outputs$qq, "Male", mu_nor, sig_nor, mu_het, sig_het, mu_def, sig_def,
                             U30_Correct, U30_Misclass_O30, O30_U70_Correct, O30_U70_Misclass_U30,
                             O30_U70_Misclass_O70, O70_Correct, O70_Misclass_O30) 
  
  class_female = G6PD_MISCLASS(model.outputs$qq, "Female", mu_nor, sig_nor, mu_het, sig_het, mu_def, sig_def,
                               U30_Correct, U30_Misclass_O30, O30_U70_Correct, O30_U70_Misclass_U30,
                               O30_U70_Misclass_O70, O70_Correct, O70_Misclass_O30) 
  
  
  
  # number G6PDd <30% prescribed PQ
  g6pd_m = class_male[[4]] * screen_m   # males
  g6pd_f = class_female[[5]] * screen_f # females
  # g6pd_all = misd_m + misd_f
  g6pd_all = g6pd_m + g6pd_f
  
  # number intermediate females prescribed PQ 
  intermediate_f = class_female[[6]] * screen_f
  
  
  ### Haemolysis calcs ------
  # hospitalization costs 
  hosp_haem = g6pd_all * params$pHaem  +  ## severe G6PDd that get PQ + need hosp (+/-transfusion)
    intermediate_f * params$pHaem_int         ## intermediate females that get PQ + need hosp
  
  
  # hemolysis DALYs (all severe who received radical cure + hosp intermediates)
  # number_haem = misd_d +                 ## severe G6PDd that get PQ
  number_haem = g6pd_all* params$pHaem +
    intermediate_f * params$pHaem_int    ## intermediate females get PQ 
  
  # mortality DALYs 
  haem_mort_m = g6pd_m * params$pHaem  * params$pMortH     ## dfct males get PQ, die
  haem_mort_f = g6pd_f * params$pHaem * params$pMortH +     ## severe females get PQ, die
    intermediate_f * params$pHaem_int * params$pMortH   ## intermediate females get radical cure, die
  
  
  
  ## COSTS ##
  
  # TOTAL COSTS
  cost_total = clin_cases * params$cMild +    # total clinical Pv case cost
    severe_cases * params$cSev +              # total severe Pv case costs 
    model.outputs$pq.doses * params$cPQ  +    # total PQ cost
    hosp_haem * params$cHaem                  # hemolysis requiring hospitalisation                    
  
  ## DALYs ## 
  ## The transmission model doesn't explicitly include severe Pv or mortality

  # pp DALYs for clinical malaria + 1 mo anemia
  DALY_clin = clin_cases * (params$days_clin * params$Dweight_clin + 
                              params$anemia_clin * params$Dweight_manemia)         
  
  # pp DALYs for severe malaria + 3 mos anemia 
  DALY_severe = severe_cases * (params$days_sev * params$Dweight_severe + 
                                  params$anemia_severe*params$Dweight_sanemia)  
  
  # DALYs for anemia due to haemolysis 
  DALY_Haem = number_haem * params$anemia_sev * params$Dweight_sanemia
  
  # mortality DALYs (hemolysis only)
  DALY_haem_M = DALY_mort_M * haem_mort_m
  DALY_haem_F = DALY_mort_F * haem_mort_f
  
  # mortality for Pv DALYs
  DALY_Pv_M = (model.outputs$adult.m + model.outputs$children.m) * params$Pv_death * DALY_mort_M 
  DALY_Pv_F = (model.outputs$adult.f + model.outputs$children.f) * params$Pv_death * DALY_mort_F  
  
  # TOTAL DALYS
  DALY_total = DALY_clin + DALY_severe + DALY_Haem + DALY_Pv_M + DALY_Pv_F + DALY_haem_M + DALY_haem_F
  
  
  
  ### results ###
  
  return(c("costs" = as.numeric(round(cost_total, digits = 0)),
           "DALYs" = as.numeric(round(DALY_total, digits = 3)),
           "cases" = (model.outputs$cases)        
           
           
  ))
  
  
}

######################################################################################
